# Supplementary material for: Menstrual cycle disorders as an early symptom of energy deficiency among female physique athletes assessed using the Low Energy Availability in Females Questionnaire (LEAF-Q)
Source: PLoS One. 2024 Jun 7;19(6):e0303703. doi: 10.1371/journal.pone.0303703 (PMC11161107; doi:10.1371/journal.pone.0303703)
Supplement: S1 Dataset — (XLSX) [file pone.0303703.s001.xlsx]

## Sheet: Arkusz1
Lp	Miejsce zamieszkania? Miasto - 1, Wieś - 0	Rodzaj wykonywanej pracy? 1 - siedząca, 2- fizyczna	Wiek	Wzrost (cm)	Masa (kg)	BMI	Najwyższa waga przy obecnym wzroście [kg]	Najniższa waga przy obecnym wzroście [kg]	Papierosy 0 - Nie, 1 - Tak	Czy przyjmuje Pani leki? (pomijając antykoncepcje) 0 - Nie, 1 - Tak	Jeżeli tak to jakie?	Normalna ilość treningów [ godzin ] w tygodniu?	jaki trening Trening siłowy	jaki trening Trening kardio	jaki trening Trening biegowy	jaki trening Rower / Rowerek stacjonarny	jaki trening Basen - pływanie	jaki trening Boks / Sztuki walki	1.A: Nieobecność na treningach z powodu urazu? 0 - Nie, 1 - Tak, raz lub dwa razy, 2 - Tak, trzy lub cztery razy, 3 - Tak, pięć razy lub więcej	1.A1: Jeżeli tak to, przez ile dni łącznie nie stawiała się Pani na treningach lub zawodach z powodu urazów? 1 - 1-7 dni, 2 - 8-14 dni, 3 - 15-21 dni, 4- 22 dni lub więcej	Jaki to rodzaj urazu?	2.A: Czy odczuwa Pani gazy lub wzdęcia w jamie brzusznej również w dni poza miesiączką? 3 - Tak, kilka razy dziennie, 2 - Tak, kilka razy w tygodniu, 1 - Tak, raz/dwa razy w tygodniu bądź rzadziej , 0 - Rzadko lub nigdy	2.B: Czy odczuwa Pani skurcze lub bóle brzucha nie związane z miesiączką ? 3 - Tak, kilka razy dziennie, 2 - Tak, kilka razy w tygodniu, 1 - Tak, raz/dwa razy w tygodniu bądź rzadziej , 0 - Rzadko lub nigdy	2.C: Jak często się Pani wypróżnia? 1 - Kilka razy dziennie, 0 - Raz / dwa razy dziennie, 3 - Co drugi dzień, 4 - Dwa razy w tygodniu	2.D: Jak opisałaby Pani swój normalny stolec? 0 - normalny, 1 - biegunkowy, 2 - twardy i suchy	Czy stosuje środki hormonalne antykoncepcyjne ? 0 - Nie, 1 - Tak	3.1 A1: Jeżeli tak - to dlaczego ? 0 - zapobieganie ciąży / redukcja bolów / redukcja krwawienia / regulacja cyklu, 1 - w innym przypadku miesiączka ustanie	Jeżeli nie to czy kiedykolwiek wcześniej stosowała Pani środki antykoncepcyjne? 0 - Nie, 1 - Tak	Czy stosuje Pani inne środki hormonalne? 0 - Nie, 1 - Tak	Jeżeli tak - to jakie to środki ? 1 - plastry hormonalne, 2 - pierścień hormonalny, 3 - implant hormonaly, 4 - spirala hormonalna, 5 - inne	3.2 A: Wiek pierwszej miesiączki? 0 - 11 lat lub wcześniej, 0 - 12-14 lat, 1 - 15 lat lub później, 0 - nie pamięta, 8 - nigdy nie miesiączkowała	3.2 B: Czy pierwsza miesiączka przyszła naturalnie? 0 - Tak, 1- Nie, 1 - Nie pamięta	3.2 B1: Jeżeli nie, jakie leczenie zostało podjęte? 1 - terapia hormonalna, 1 - wzrost wagi, 1 - ograniczenie ilości treningów, 0 - inne	3.2 C: Czy cykl menstruacyjny jest prawidłowy? 0 - Tak, 2- Nie ( idź do pytania 32 ), 1- nie wiem ( idź do pytania 32 )	3.2 C1: Jeżeli tak, kiedy była ostatnia miesiączka? 0 - 0-4 tyg temu , 1 - 1-2 msc temu , 2 - 3-4 msc temu , 3 - 5 msc temu lub więcej	3.2 C2: Jeżeli tak - czy miesiączka jest regularna (między 28-34 dni) ? 0 - Tak w większości, 1 - Nie, zazwyczaj nie	3.2 C3: Przez ile dni Pani krwawi? 1 - 1-2 dni , 0 - 3-4 dni , 0 - 5-6 dni , 0 - 7-8 dni , 0 - 9 dni lub więcej	3.2 C4: Jeżeli tak - czy był problem z obfitym krwawieniem? 0 - tak , 0 - nie	3.2 C5: Jeżeli tak - ile było miesiączek w ostatnim roku? 0 - 12 lub więcej , 1 - 9-11 razy , 2 - 6-8 razy , 3 - 3-4 razy , 4 - 0-2 razy	3.2 C6: Jeżeli nie - kiedy była ostatnia miesiączka? 1 - 2-3 miesiące temu , 2 - 4-5 miesięcy temu , 3 - 6 miesięcy temu lub więcej , 0 jestem w ciąży	3.2 D: Czy miesiączka kiedykolwiek ustała na dłużej niż 3 msc? 0 - Nie, nigdy , 1 - Tak wydarzyło się to wcześniej , 2 - Tak, jest to obecna sytuacja	3.2 E: Czy miesiączki zmieniaują się wraz ze wzrostem intensywności treningu? 0 - Nie, 1 - tak	3.2 E1: Jeżeli tak to jak? 1 - krwawie mniej, 1 - krwawie mniej dni, 0 - krwawie więcej, 0 - krwawie więcej dni , 2 - moje miesiączki ustają	suma pkt
1	1	1	25	176	62	20.02	72	58	0	0		12	1	1					0			0	0	0	0	0		0	0		0	0		0	0	0	0	0	1		0	1	1	3
2	0	2	26	164	52	19.33	55	50	0	0		7	1	1					0			3	0	3	0	0		0	0		0	0		0	0	0	0	0	0		0	0		6
3	1	1	23	162	53	20.2	58	49	1	0		2	1	1					0			0	1	0	0	0		1	0		0	0		2						1	1	1	2	8
4	1	1	24	172	60	20.28	60	56	1	0		2	1						0			3	2	3	0	0		0	0		0	0		0	0	0	0	0	0		0	1	1	10
5	1	2	23	174	63	20.81	65	58	0	0		4	1	1					1	2	Bóle stawów, głównie kolan, skręcenie kostki	0	0	1	0	0		0	0		0	0		0	0	0	0	0	1		0	1	0	6
6	1	1	32	170	74	25.61	76	48	0	1	letrox 75, Teflox 180mg, Famogast 40mg	14	1	1					1	1	skręcona kostkaq	2	0	1	0	0		0	0		0	0		0	0	0	0	0	1		1	1	1	9
7	1	1	43	160	53	20.7	56	52	0	0		12	1						0			1	1	3	0	0		1	0		0	0		0	0	0	0	0	0		0	1	1	7
8	1	1	21	162	59	22.48	65	48	1	0		10	1				1		0			1	0	0	0	0		0	0		0	0		0	0	0	0	0	1		1	1	2	6
9	1	2	26	162	60	26.29	62	50	1	1	Hormony Estrofem i Duphaston	7	1	1					0			1	1	0	0	0		1	0		0	0		0	0	0	0	0	0		1	1	1	5
10	1	1	25	166	61	22.14	68	49	0	1	Leki na tarczyce, nasenne	6	1						0			2	0	3	0	0		1	1	2	0	0		0	0	0	0	0	0		0	0		5
11	0	1	20	166	62	22.5	65	51.8	0	0		8	1	1					0			0	0	1	0	0		0	0		0	0		0	1	0	0	0	1		1	0		4
12	1	2	29	160	52.8	20.7	53	44	0	0		8	1						0			3	3	1	0	0		1	0		0	0		0	0	0	0	0	1		0	0		8
13	1	2	29	155	51	21.23	58	44	0	0		10	1	1		1			0			0	0	0	0	0		1	0		0	0		0	0	0	0	0	1		0	0		1
14	1	2	28	154	58	24.46	58	43	0	0		8	1	1					0			0	0	0	0	0		0	0		0	0		0	0	0	0	0	0		1	0	1	2
15	1	2	21	168	58	20.55	69	52	1	0		10	1	1					0			1	0	0	0	0		0	0		0	0		2						1	1	1	2	8
16	1	2	26	165	55	20.2	60	40	0	0		6	1	1		1			0			2	2	0	0	0		0	0		0	0		0	0	0	0	0	1		1	1	1	8
17	1	2	25	165	58	21.3	59	47.5	0	0		10	1	1					0			0	1	0	0	0		1	0		0	0		0	0	0	0	0	0		0	0		1
18	1	2	25	175	65	21.22	72	56	0	0		9	1	1					0			3	1	4	1	0		0	0		0	0		0	0	0	0	0	0		1	0		10
19	1	2	24	157	56	22.72	63	46.4	0	0		13	1	1		1			0			2	1	0	0	0		0	0		0	0		2						3	2	1	1	12
20	1	1	28	168	65	23.03	67	48	0	0		5	1						0			1	0	0	0	1	0	1	0		1	0		0	0	0	1	0	1		0	0		4
21	1	2	41	156	49	20.13	55	41	0	0		8	1						0			0	0	0	0	0		1	0		0	0		0	0	0	0	0	1		0	1	1	3
22	1	2	21	160	60	23.44	65	52	0	0		10	1	1			1		1	3	operacja przepukliny	1	1	1	0	0		0	0		0	0		2						2	1	1	2	15
23	1	2	37	164	58	21.56	80	54	1	0		5	1			1			0			3	0	0	0	1	0		0		0	0		0	0	0	0	0	0		0	0		3
24	1	1	27	160	52	20.31	78	52	1	0		8	1	1					0			0	1	1	0	0		0	0		0	0		0	0	0	0	0	1		0	1	1	5
25	1	2	40	168	59.4	20.9	66	55	0	0		8	1						0			3	0	3	0	0		0	0		0	0		0	0	0	0	0	0		0	1	1	8
26	1	1	18	178	70	22.09	78	62	0	0		15	1	1					2	3	brak danych	1	0	1	0	0		0	0		0	0		0	0	0	0	0	1		1	0		9
27	1	1	31	164	63	23.42	63	48	0	0		8	1	1					0			3	0	0	0	1	0		0		1	0		0	0	0	1	0	0		1	0	2	8
28	1	2	27	157	58	23.53	63	47	0	0		10	1	1		1			0			0	0	1	0	0		0	0		0	0		0	0	0	0	0	0		1	1	2	5
29	1	2	21	170	60	20.76	70	42	0	0		7.5	1	1					0			3	0	0	2	0		0	1	2	0	0		0	0	0	0	0	1		1	0		7
30	1	1	32	179	70	21.85	77	59	0	0		8	1						0			2	2	0	0	1	0		0		0	0		0	0	0	0	0	0		0	0		4
31	1	2	28	160	55	21.48	59	52	0	0		2	1					1	0			1	0	3	0	0		1	0		0	0		0	0	0	0	0	1		0	0		6
32	1	1	32	174	70	23.12	95	67	1	0		5	1	1					0			0	0	1	0	0		1	0		0	0		0	0	0	0	0	0		0	0		1
33	1	1	25	170	55	19.03	65	50	0	0		12	1	1					0			3	3	1	0	1	0		0		0	0		0	0	0	0	0	1		1	1	0	10
34	1	2	20	166	60	21.77	90	44	0	0		6	1	1					0			3	0	0	0	0		0	0		0	0		2						3	2	1	2	13
35	1	1	35	164	58	21.56	74	50	1	0		8	1	1	1			1	0			0	0	0	0	0		0	0		0	0		0	0	0	0	0	0		0	0	0	0
36	1	1	40	168	62	21.97	63	47	0	0		7	1						0			3	0	0	0	0		1	0		0	0		0	0	0	0	0	1		0	0		4
37	1	2	24	160	50	19.53	60	47	0	0		6	1						1	2	kontuzja krążka międzykręgowego	2	1	0	0	0		0	0		0	0		0	0	1	0	0	0		1	1	0	8
38	1	1	29	174	67	22.13	69	57	0	0		6	1	1		1			3	4	uraz ACL	2	0	0	0	0		1	0		0	0		0	0	0	0	0	1		1	1	2	14
39	1	1	32	174	62	20.48	65	56	0	0		9	1	1					0			1	0	0	0	0		1	0		0	0		0	0	0	0	0	0		0	0		1
40	1	2	20	159	59.6	23.73	64	45	0	0		9	1						1	4	problemy psychiczne	0	0	3	0	0		1	0		0	0		0	0	0	0	0	0		0	0		8
41	1	1	25	166	57	20.69	65	51	0	0		4	1	1					0			3	3	3	0	0		1	0		0	0		0	0	0	0	0	1		1	1	2	14
42	1	1	25	176	61	19.69	71	58	0	0		10	1	1					2	1	przemęczenie, ból kolan i kręgosłupa	3	1	3	2	0		0	0		0	0		0	1	1	0	0	1		1	1	1	18
43	1	1	24	174	60	19.82	68	58	0	0		12	1	1					2	2	kontuzja barku	2	1	0	0	0		0	0		0	0		0	1	1	0	0	2		1	1	1	14
44	1	2	28	168	55	19.49	61	53	0	0		13	1	1				1	1	1	kontuzja kostki	1	1	3	0	1	0		0		0	0		2						2	1	1	1	14
45	1	1	23	164	56	20.82	59	48	1	0		10	1	1		1			2	3	ból stawów	3	1	3	1	0		0	0		0	0		2						2	2	1	2	22
46	1	2	26	168	59	20.9	63	54	0	0		10	1			1		1	0			2	0	0	2	1	0		0		1	0		0	1	0	0	0	1		1	1	2	11
47	1	1	24	163	53	19.95	56	47	1	0		11	1	1				1	0			2	1	3	2	0		1	0		0	0		2						1	2	1	2	16
48	1	2	29	170	59	20.42	62	53	0	0		12	1			1		1	2	3	ból kolan	1	1	3	2	1	0		0		0	0		0	0	0	0	0	1		1	1	1	16
49	1	2	26	166	56	20.32	58	50	0	0		10	1	1		1			1	1	przemęczenie, kontuzja barku	2	0	0	2	0		0	0		1	0		2						1	1	1	1	11
50	1	1	23	163	49	18.44	53	44	0	0		9	1			1	1		0			1	0	0	0	0		0	0		0	0		0	0	0	0	0	0		1	1	0	3
51	1	2	22	162	48	18.29	51	44	0	0		7	1	1			1		0			0	0	0	0	0		0	0		0	0		0	0	0	0	0	0		1	1	1	3
52	1	2	24	168	51	18.07	52	46	0	0		9	1			1			1	1		1	0	0	0	0		0	0		0	0		0	0	0	0	0	0		0	1	1	5
53	1	2	30	170	60	20.76	65	55	0	0		5	1	1		1			0			1	0	0	1	0		0	0		0	0		0	0	0	0	0	0		0	1	1	4
54	1	1	24	173	60	20.05	67	55	0	0		10	1	1				1	0			1	0	0	0	1	1		1	1	0	0		2						1	1	1	2	9
55	1	1	15	170	58	20.07	58	52	0	0		9	1	1					0			3	1	0	0	0		0	0		0	0		0	0	0	0	0	1		1	0		6
56	1	2	22	163	60	22.58	65	53	0	1	eutyrox	11	1	1					0			3	0	0	0	0		1	0		0	0		2						1	1	1	2	10
57	1	2	28	160	48	18.75	50	43	0	0		10	1	1					0			0	0	0	0	1	0		0		0	0		0	0	0	0	0	0		0	1	1	2
58	1	2	22	165	50	18.37	54	46	0	0		9	1			1		1	0			1	1	0	1	0		0	0		0	0		2						1	2	1	1	10
59	1	1	23	166	50	18.14	53	46	0	0		12	1	1		1			1	1		0	0	0	0	1	0		0		0	0		0	0	0	0	0	0		1	1	1	5
60	1	1	22	170	53	18.34	58	50	0	0		10	1			1			0			1	1	0	0	0		0	0		0	0		0	0	0	0	0	0		1	1	1	5
61	1	1	30	167	58	20.55	72	55	0	0		6	1						0			0	0	0	0	0		1	0		0	0		0	0	0	0	0	0		1	1	2	4
62	1	2	25	163	55	20.7	64.5	52	0	0		10	1	1					0			1	0	0	0	1	0		0		1	0		0	0	0	0	0	0		0	0		2
63	1	2	30	168	55	19.49	58	45	0	0		3.5	1						0			0	0	0	0	0		1	0		0	0		0	0	0	0	0	0		0	0		0
64	1	1	20	167	54	19.36	58	47	0	0		14	1	1					3	4	skręcenie kostki	0	3	0	0	0		0	0		0	0		0	0	0	0	0	0		0	1	1	12
65	1	2	43	164	60	22.31	63	47	0	0		6	1						0			0	0	0	0	0		1	0		0	0		0	0	0	0	0	0		0	0		0
66	1	1	27	171	68	23.26	75.5	50	1	1	eutyrox	6	1						3	2	przykurcze, napięcie mięśniowe	0	0	0	0	0		1	0		0	0		0	0	0	0	0	0		0	1	0	6
67	1	2	27	159	55	21.76	57	50	0	0		8	1						0			0	0	0	0	0		1	0		0	0		0	0	0	0	0	0		0	0		0
68	1	1	35	163	56	21.08	64	49	1	0		8	1	1					0			0	1	0	0	0		1	0		0	0		0	0	0	0	0	0		0	0		1
69	2	1	39	171	75	25.65	120	69	0	1	saa	7	1						0			0	0	0	0	0		1	0		0	0		0	0	0	0	0	1		1	0		2
70	2	1	22	166	65	23.59	84	50	0	1	Estazolam,Zolpic	15	1	1	1				1	1	skręcenie kostki	0	1	0	0	0		0	0		0	0		2						3	2	1	2	13
71	1	1	21	170	65	22.49	65	49	0	0		12	1						2	2	ból kolana	2	1	0	0	0		1	0		0	0		2						1	1	1	0	12
72	1	2	32	171	65	22.23	65	49	0	0		6	1						0			2	0	0	0	1	0		0		1	0		0	0	0	1	0	0		1	0		5
73	1	1	32	164	58	21.56	64	54	0	0		4	1	1					0			3	2	3	0	0		1	0		0	0		0	0	0	0	0	0		0	0		8
74	1	2	33	160	53	20.7	58	48	0	0		6	1	1					2	2	brak danych	0	0	0	0	0		1	0		0	0		0	0	0	0	0	0		1	0		5
75	1	1	24	163	66	24.84	75	45	1	0		5	1	1	1				1	2	uraz kolana	1	0	0	0	0		1	0		0	0		0	0	0	0	0	0		1	1	1	7
76	1	1	27	165	55	20.2	96	50	1	0		12	1	1		1	1		0			0	3	0	0	0		1	0		0	0		0	0	0	0	0	0		0	1	1	5
77	1	2	30	168	58	20.55	60	53	0	0		9	1	1					0			1	0	0	0	0		1	0		1	0		0	0	0	0	0	0		1	0		3
78	1	1	30	167	58	20.8	58	51	0	0		5	1	1					1	1	kontuzja w obrębie dwugłowego uda	2	0	3	0	0		0	0		1	0		0	0	0	0	0	2		1	0		11
79	1	1	31	176	76	24.54	81	49	0	1	HTZ	10	1	1					0			2	1	0	0	0		0	0		0	0		2						3	2	0		10
80	1	1	22	166	47	17.06	54	45	0	0		12	1			1		1	1	1	kontuzja barku	0	0	0	0	0		1	0		0	0		2						1	2	1	1	9
81	1	2	28	154	56	23.61	57	43	0	0		8	1			1			0			0	0	0	0	0		0	0		0	0		0	0	0	0	0	0		1	0		1
82	1	2	21	165	48	17.63	53	45	0	0		9	1	1			1		0			1	1	0	0	0		0	0		0	0		2						1	2	0		7
83	1	1	21	161	57	21.99	65	45	0	1	izotec	10	1	1					0			0	0	0	0	0		1	1	1	0	0		0	0	0	0	0	0		1	1	1	3
84	1	2	29	156	55	22.6	56	45	0	1	sterydy	10	1	1	1				0			0	0	0	0	0		0	0		0	0		2						3	2	1	2	10
85	1	1	25	160	58	22.66	62	48	0	1	przeciwko epilepsji	6	1	1					0			0	1	4	0	0		1	0		0	0		2						3	2	1	1	14
86	1	1	44	162	59	22.48	83	54	0	0		5	1	1					0			1	0	0	0	0		1	0		1	0		0	0	0	0	0	0		0	0		2
87	1	2	26	160	51	19.92	56	44	1	0		5	1	1					0			3	3	0	0	0		0	0		1	0		0	0	1	0	0	1		1	1	0	11
88	1	1	24	170	72	24.91	72	55	1	0		9	1	1					1	3	kontuzja nadgarstka	3	1	0	0	0		0	0		0	0		0	0	0	0	0	0		0	1	1	10
89	1	1	29	162	53	20.2	59	47	1	0		5	1						1	1	ból kolana	2	0	0	0	0		1	0		0	0		0	0	0	0	0	1		0	0		5
90	1	2	23	165	57	20.94	61	51	1	0		6	1	1					1	1	naciągnięty bark	2	0	0	0	0		1	0		0	0		0	0	0	0	0	0		0	1	1	6
91	1	2	22	180	74	22.84	76	64	0	0		12	1	1					1	4	pęknięcie stawu skokowego	2	1	1	2	0		1	1	5	0	0		2						1	0	0		14
92	1	2	27	170	60	20.76	68	57	0	1	izotec	8	1						0			1	0	3	0	0		1	0		0	0		0	0	0	0	0	0		0	1	1	6
93	1	2	34	158	56	22.43	56	46	0	0		12	1	1		1			0			0	0	0	0	1	0		0		0	0		0	0	0	0	0	2		0	0		2
94	1	2	23	162	54	20.58	65	38	0	0		10	1						0			1	0	1	1	0		0	0		0	0		2						1	2	1	0	9
95	1	2	20	160	57	22.27	58	50	0	0		15	1	1		1			0			2	0	0	0	0		0	0		0	0		0	0	0	0	0	0		0	0		2
96	1	1	27	168	56	19.84	60	51	0	0		7	1			1			0			3	3	0	0	0		1	1	4	0	0		1						1	0	0		8
97	1	1	25	164	55	20.45	58	50	0	0		5	1	1					0			2	0	3	0	0		0	0		1	0		2						1	2	0		11
98	1	1	23	172	63	21.3	90	52	1	0		10	1						1	2	uszkodzenie więzadeł w obrębie stawu biodrowego	2	0	1	0	0		1	1	2	0	0		0	0	0	0	0	0		0	1	0	7
99	1	1	23	165	51	18.73	60	43	0	0		10	1			1			0			1	0	0	0	0		0	0		0	0		0	0	0	0	0	0		1	1	1	4
100	1	2	21	167	51	18.29	55	45	0	0		12	1			1		1	0			1	0	0	0	0		0	0		0	0		0	0	0	0	0	0		1	1	1	4
101	1	1	35	170	70	24.22	75	51	0	1	Novothyral	10	1						1	1	kontuzja barku	0	0	0	0	0		1	0		0	0		2						3	2	1	1	11
102	1	2	23	165	67	24.61	80	54	0	0		13	1	1					0			2	2	0	0	0		1	0		0	0		2						3	2	0		11
103	1	1	18	168	59	20.9	60	49	0	1	antydepresanty,salbutamol ( na przyśpieszenie tętna )	10	1	1					0			0	0	1	0	0		0	0		0	0		2						1	2	1	1	8
104	1	1	25	166	57	20.69	65	51	0	0		6	1	1					0			3	3	0	0	0		1	0		0	0		0	0	0	0	0	1		1	1	2	11
																																												48 suma
licz jeżeli	2	0							84	90		0	0	0	0	0	0	0	75	0		35	65	71	92	90	13	47	97	0	93	104		78	74	74	75	78	49	0	43	43	10
